# Supplementary material for: The Relationship Between Climate Change and Breast Cancer and Its Management and Preventative Implications in South Africa
Source: Int J Environ Res Public Health. 2025 Sep 25;22(10):1486. doi: 10.3390/ijerph22101486 (PMC12563603; doi:10.3390/ijerph22101486)
Supplement: Supplementary file 1 [file ijerph-22-01486-s001.zip]

Archive with 1 entries (1 files):
- ijerph-3672385-supplementary.xlsx
