# Supplementary material for: The Relationship Between Climate Change and Breast Cancer and Its Management and Preventative Implications in South Africa
Source: Int J Environ Res Public Health. 2025 Sep 25;22(10):1486. doi: 10.3390/ijerph22101486 (PMC12563603; doi:10.3390/ijerph22101486)
Supplement: Supplementary file 1 [file ijerph-22-01486-s001.zip › ijerph-3672385-supplementary.xlsx]

## Sheet: Sheet1
Table S1 - Papers included - Climate change, Environmental exposure (DDT or its metabolites exposure) and breast cancer risk.
Study	Country	Study year	Study design	Cases	Controls (or Cohorts)	Intervention / Biological specimen	Biomakers	Breast cancer risk
Adams et. al., 2016	US	1993 - 1998	Case-control	508	1050	Urine	Cd	†
Agrawal et. al., 2022	India	2016 - 2021	Case-control			Biomass	mRNAs (ER, ER, and ERR), miRNAs (miR-21, miR-10b, miR-155, and miR-145), and lncRNAs (HOTTIP, ST7-AS2, LINC00491, ST7-OT4, NLGN1-AS1, ELFN2, C1orf143, C10orf126.	†
Ahmed et. al., 2002	Egypt	1999 - 2000	Case-control	64	11	Serum	p, p’-DDE	†
Amadou et. al., 2023	France	1990 - 2011	Case-control	5222	5222	Air pollutants, (PM, NO2, O3, BaP, dioxins, PCB 153, and cadmium)	NO2 levels	†
Anderson et. al., 2011	Canada	2003 - 2004	Population based case-control	3101	3471	UV radiation	Vitamin D	†
Anderson et. al., 2011	Canada	2002 - 2003	Case-control	1777	1839	UV radiation	Vitamin D	†
Aronson et. al., 2000	Canada	1995 - 1997	Hospital-based case control	217	213	Adipose tissue	p, p’-DDE	No association
Arslan et. al., 2021	US	2002 - 2019	Population based case-control	2840	601	Serum	Polychlorinated biphenyls (PCBs), perfluoroalkyl substances (PFAS), and fire retardant materials.	No association
Bagga et. al., 2000	US	1995 - 1996	Case-control	73	73	Adipose tissue	p, p’-DDE	No association
Bernstein et. al., 2010	US	1985 - 2000	Population-based nested case–control study	708	1397	Serum	Radiation exposure,	†
Bertucci et. al., 2024	France	N/A	Case-control	102	54	Adipose tissue	Environmental exposure	†
Bode et. al., 2023	Finland	1975 - 1976, 2018	Case-control	32	76	Blood	DNAm	†
Bonner et. al., 2005	US	1959 - 1997	Population-based, case-control study	1166	2105	Adipose tissue	PAHs	†
Caini et. al., 2023	Italy	1993 - 1998	Nested case-control	150	150	Serum	Environmental exposure [Heavy metals (Cd, Co, Cr, Mn, Pb, and Tl) ]	†
Chang et. al., 2008	China	2006 - 2007	Case-control	70	30	Serum	p, p’-DDT	N/A
Charles et. al., 2001	US	1987 - 1989	Case-control	21	44	Adipose tissue	p, p’-DDE, p, p’-DDD, p, p’-DDT
Charlier et. al., 2003	Belgium	1999 - 2000	Case-control	159	250	Serum	p, p’-DDT	No association
Charlier et. al., 2004	Belgium	2001 - 2002	Case-control	231	290	Serum	p, p’-DDE, p, p’-DDD, p, p’-DDT	No association
Cohn et. al., 2007	US	1959 - 1967	Case-control	129	129	Serum	p, p’-DDT	†
Cohn et. al., 2012	US	1959 - 1967	Nested case-control	112	354	Serum	p, p’-DDT	†
Cohn et. al., 2015	US	1959 - 1967	Case-control	118	354	Serum	p, p’-DDT	†
Danjou et. al., 2015	France	1990 - 2008	Prospective cohort, Nested case-control	419	716	N/A	N/A	No association
Di Lena et. al., 2022	US	2019 - 2020	Case-control	28	48	N/A	N/A	No association
Dorgan et. al., 1999	US	1977 - 1987	Case-control	105	208	Serum	p, p’-DDE	No association
Furberg et. al., 2002	US	1993 - 1996	Population based case-control	861	790	adipose tissue	Radiation exposure,	†
Gammon et. al., 2002	US	1886 - 1997	Population based case-control	646	429	Serum	p, p’-DDE	No association
Gatto et. al., 2007	US	1995 - 1998	Multi-centered population beased case-control study	355	327	Serum	p, p’-DDE	No association
Go et. al., 2023	US	1959 -1967, 1997	Case-control	182	384	Blood	p, p’-DDE, p, p’-DDD, p, p’-DDT	†
He et. al., 2017	China	2015 - 2016	Hospital-based case control	56	46	Adipose tissue	p, p’-DDE	†
Heck et. al., 2024	US	2003 - 2013	Case-control	48665	57999	Adipose tissue	PCBs, PAHs	†
Helzlsouer et. al., 1999	US	1974 - 1989	Nested case-control	235, 105	235, 105	Serum	p, p’-DDE	No association
Holmes et. al., 2014	US	1999 - 2002	Case-control	75	95	Serum	p, p’-DDE, p, p’-DDT	No association
Huang et. al., 2019	China	2014 - 2016	Hospital-based case control	209	165	Adipose tissue	p, p’-DDE, p, p’-DDT	†
Hunter et. al., 1997	US	1989 - 1990, 1992	Case-control	236	236	Plasma	p, p’-DDE	No association
Hvidtfeldt et. al., 2023	Denmark	2010	Case-control	199	719	Adipose tissue	Environmental exposure (PM2.5, NO2 levels)	†
Høyer et. al., 1998	Denmark	1996 - 1997	Case-control	240	447	Serum	p, p’-DDE	No association
Høyer et. al., 2000	Denmark	1976 - 1978	Cohort nested	155	274	Serum	p, p’-DDT	†
Ilozumba et. al., 2022	US	2006 - 2010	Case-control	302	302	Urine	Triclosan	†
Itoh et. al., 2009	Japan	2001 - 2005	Matched case-control	403	403	Serum	p, p’-DDE, p, p’-DDT	No association
Iwasaki et. al., 2008	Japan	1990 - 1995, 2002	nested case-control	139	139 (24 226)	Plasma	p, p’-DDE, p, p’-DDT	No association
Iwasaki et. al., 2023	Japan	1990 - 1994	Nested case-control	139	278	Plasma	DDT, HCH, PCBs, and PFASs
Johnson et. al., 2000	Canada	1994 - 1997	Case-control	1512	2438	Air pollutants,	NO2 levels	†
Jones et. al., 2023	US	1987 - 1995	Case-control	173670	451945	Air pollutants	EtO eposure	†
Kaur et. al., 2019	India	N/A	Case-control	135	50	Blood	p, p’-DDE, p, p’-DDD, p, p’-DDT	†
Laden et. al., 2001	US	1976, 1989 - 1990, 1994	Follow up of prospective cohort study	372	372	Plasma	p, p’-DDE	No association
Li et. al., 2004	China	2003 - 2004	Population based case-control	612	599	Blood	Polychlorinated biphenyls (PCBs)	†
Liu et. al., 2021	China	2004 - 2008	Population based case-control	290396		Blood	Environmental exposure (Elemental Carbon (EC), PM2.5, NO2 levels)	†
Louis et. al., 2017	US	1993 - 1997, 2012 - 2013	Prospective cohort	N/A	28909	N/A	p, p’-DDT	No association
López-Carrillo et. al., 1997	Mexico	1994 - 1996	Hospital-based case control	141	141	Serum	p, p’-DDE	No association
López-Carrillo et. al., 2014	Mexico	1986	Hospital-based case control	1016	1028	Urine	Environmental exposure (Elemental Carbon (EC), PM2.5, NO2 levels)	†
Mancini et. al., 2020	France	1925 - 1950, 1990	Follow up of prospective cohort study	194	194	Serum	PFOA and PFOS	†
Mathur et. al., 2002	India	N/A	Case-control	135	50	Blood	p, p’-DDE, p, p’-DDD, p, p’-DDT	†
McElroy et. al., 2004	US	1997 - 2001	Population based case-control	1481	1301	N/A	DDT	No association
McElroy et. al., 2006	US	2004 - 2005	Population based case-control	246	254	Urine	Cadnium (Diet)	†
Mendonça et. al., 1999	Brazil	1995 - 1996	Hospital-based case control	177	350	Serum	p, p’-DDE	No association
Millikan et. al., 2000	US	1993 - 1996	Population based case-control	748	659	Plasma	p, p’-DDE	†
Moysich et. al., 1998	US	1986 - 1991	Case-control	154	192	Serum	p, p’-DDE	No association
Muscat et. al., 2003	US	1994 - 1996	Case-control	224	359	Adipose tissue	p, p’-DDE, p, p’-DDD, p, p’-DDT	No association
Niehoff et. al., 2017	US	1996 - 1997	Case-control	1066	990	Adipose tissue	PAHs	†
Olson et. al., 2005	US	1986 - 1999	Case-control	2017	7094	Adipose tissue	Environmental exposure (smoking)	†
Parada et. al., 2016	US	1996 -1997, 2011	Population based case-control	224	409	Blood	p, p’-DDE, p, p’-DDT	†
Parada et. al., 2019a	US	1997, 2011	Case-control	748	N/A	Plasma	p, p’-DDE	†
Parada et. al., 2019b	US	1993 - 1996	Case-control	748	N/A	Plasma	p, p’-DDE, p, p’-DDT	†
Pavuk et. al., 2003	Slovakia	1997 -1999	Case-control	24	88	Serum	p, p’-DDE, p, p’-DDT	† for DDE
Paydar et. a., 2019	Iran	2015 -2016	Case-control	58	27	Serum	p, p’-DDE, p, p’-DDT	†
Pedersen & Hansen 2024	Denmark	N/A	Nested case-control	5587	20	Serum	p, p’-DDE, p, p’-DDT	†
Pineda-Belmontes et. al.,	Mexico	2007 - 2011	Case-control	197	220	Blood & Urine	Environmental exposure (Polymorphism Ala203Pro of the coactivator PPARGC1B)	†
Poulsen et. al., 2023	Denmark	2000 - 2014	Case-control	55	745	Adipose tissue	Environmental exposure (Elemental Carbon (EC), PM2.5, NO2 levels)	†
Raaschou-Nielsen et. al.,	Denmark	1993 - 1997	Nested case-control	409	409	Adipose tissue	p, p’-DDE, p, p’-DDT	No association
Rhee et. al., 2023	US	2003 - 2009	Prospective cohort	2670	35908	Adipose tissue	Environmental exposure (Polychlorinated dibenzo-p-dioxins and dibenzofurans (PCDD/F) )
Silva et. al., 2010	Portugal	2000	Hospital based case-control	289	548	Adipose tissue	Radiation exposure (Ionosing)	†
Silva et. al., 2019	Brazil	2018	Case-control	85	266	Serum	p, p’-DDE, p, p’-DDD, p, p’-DDT	No association
Smotherman et. al., 2023	UK	2005 - 2007, 2010	Case-control	155235		Adipose tissue	Environmental exposure (PM2.5, NO2 levels)	†
Song et. al., 2023	China	2011 - 2012	Case-control	464	464		Environmental exposure [Circadian disruptors (including night shift work, domestic light exposure at night, sleep duration, and circadian gene polymorphism)]	†
Stellman et. al., 1998	US	1994 - 1996	Hospital-based case control	362	293	Serum, adipose tissue	p, p’-DDE, p, p’-DDD, p, p’-DDT	†
Stellman et. al., 2000	US	1994 - 1996	Hospital-based case control	232	323	Adipose tissue	p, p’-DDE	No association
Tang et. al., 2014	China	2005 - 2007	Case-control	78	72	Serum	p, p’-DDT	No association
Terre-Torras et. al. 2022	Spain	2009 - 2017	Population based case-control		17,858 (744,658 ), 6,126 (1,054,180)	Air pollutants (PM2.5, PM10, and NO2)
Varma et. al., 2005	US/Belarus	2002 - 2003		34	13	Adipose tissue	Ionising radiation	†
Ward et. al., 2000	Norway	1973 - 1991	Nested case-control	150	150	Serum	p, p’-DDE	No association
White et. al., 2013	US	1996 - 1997	Case-control	1508	1556	Serum	p, p’-DDE	†
Williams et. al., 2024	US	1995 - 2011	Case-control	6101	109762	Adipose tissue	PM2.5 exposur	†
Wolff et. al., 1993	US	1985 - 1991	Case-control	58	171	Serum	p, p’-DDE	†
Wolff et. al., 2000a	US	1987 - 1992, 1994	Case-control	148	295	Serum	p, p’-DDE	No association
Wolff et. al., 2000b	US	N/A	Hospital-based case control	175	355	Serum	p, p’-DDE	No association
Woolcott et. al., 2001	Canada	1995 - 1997	Hospital-based case control	217	213	Adipose tissue	p, p’-DDE, p, p’-DDT	No association
Zheng et al., 2000	US	1995 - 1997	Case-control	475	502	Serum	p, p’-DDE	No association

## Sheet: Sheet2
Table S2. Summary of papers (included) for PCBs exposure and breast cancer risk.
Study	Country	Study year	Study design	Cases	Controls (or Cohorts)	Intervention / Biological specimen	Biomakers	Breast cancer risk
Hunter et al. 1997	US	1989 - 1990, 1992	Case-control	230	230	Plasma	Total PCBs	No association
Moysich et al. 1998	US	1986 - 1991	Case-control	154	192	Serum	73 PCB congeners	No association
Høyer et al. 1998	US	1996 - 1997	Case-control	270	477	Serum	28 PCB congeners	No association
Stellman et al. 1998	US	1994 - 1996	Hospitlal-based case-control	362	293	Adipose tissue, Serum	14 PCB congeners	No association
Dorgan et al. 1999	US	1977- 1987	Case-control	105	208	Serum	27 PCB congeners	No association
Helzlsouer et al. 1999	US	1974, 1989	Nested case-control	235	105	Serum	26 PCB congeners	No association
Laden et al. 1999	US	1989 - 1990, 1992	Nested case-control	240	240	Plasma	16 PCB congeners	Not mentioned
Moysich et al. 1999	US	1989 - 1991	Case-control	154	192	Serum	56 PCB congeners	CYP1A1 isoleucine-tovaline substitution may be a risk factor for breast cancer among women with elevated PCB body burden.
Aronson et al. 2000	Canada	N/A	Hospitlal-based case-control	217	213	Biopsy tissue	14 PCB congeners	†
Høyer, Jørgensen, Brock, et al. 2000	Denmark	1976 - 1978, 1981 - 1983	Nested case-control	155	274	Serum	PCB118, PCB138, PCB153, PCB180	† for PCB118, and PCB138
Millikan et al. 2000	US	1993 - 1996	Population-based case-control	748	659	Plasma	35 PCB congeners	† for Total PCB
Stellman et al. 2000	US	1994 - 1996	Hospitlal-based case-control	232	323	Adipose tissue	14 PCB congeners	† for PCB183
Ward et al. 2000	Norway	1973 - 1991	Nested case-control	150	150	Serum	26 PCB congeners	No association
Wolff, Zeleniuch-Jacquotte, et al. 2000	US	1987 - 1992, 1994	Prospective cohort, case-control	148	295 (14,275)	Blood	29 PCB congeners	No association
Zheng, Holford, Tessari, et al. 2000	US	1995 - 1997	Case-control	475	502	Serum	9 PCB congeners	No association
Zheng, Holford, Tessari, et al. 2000	US	1994 - 1997	Case-control	304	186	Adipose tissue	9 PCB congeners	No association
Høyer et al. 2001	Denmark	1976 - 78, until 1993	Nested case-control	268	536	Serum	28 PCB congeners	No association
Laden, Collman, et al. 2001	US	1976, 1989-1990, follow up until1994	Nested case-control	370	370	Plasma	PCB118, PCB138, PCB153, PCB180	No association
Woolcott et al. 2001	Canada	1995 - 1997	Case-control	217	213	Adipose tissue	14 PCB congeners	† and PCBs were associated with poor prognosis
Ahmed, Loutfy, and Shiekh 2002	Egypt	1999 - 2000	Cohort	64	11	Serum	Not specified	No association
Demers et al. 2002	Canada	1994 - 1997	Case-control	314	523	Plasma lipid	14 PCB congeners	† for dioxin-like PCBs
Gammon et al. 2002	US	1996 -1997	Case-control	646	429	Serum	24 PCB congeners	No association
Laden et al. 2002	US	1976, 1989 -1990 (blood), follow up through 1994	Nested case-control	367	367	Plasma	21 PCB congeners	† for women who have the variant CYP1A1- exon7polymorphism.
L_x0001_opez-Carrillo et al. 2002	Mexico	1994 - 1996	Case-control	95	95	Serum	Not specified	No association
Muscat et al. 2003	US	1994 - 1996	Case-control	224	N/A	Adipose tissue	14 PCB congeners	† recurrence
Pavuk et al. 2003	Slovakia	1997 - 1999	Case-control	24	88	Serum	15 PCB congeners	† but not statistically significant
Charlier, Albert, et al. 2004	Belgium	N/A	Case-control	60	60	Serum	7 PCB congeners	† for PCB153
Li et al. 2004	US	1993 - 1996, 1996 - 2001	Population-based case-control	612	599	Serum	35 PCB congeners	† for CYP1A1 M2 and M3-containing genotypes and high levels of PCB exposure
McElroy et al. 2004	Belgium	1997 - 2001	Population-based case-control	1481	1301	N/A	N/A	No association
Rusiecki et al. 2004	US	1994 - 1997	Hospitlal-based case-control	266	347	Adipose tissue, Serum	9 PCB congeners	No association
Zhang et al. 2004	US	1999 - 2002	Case-control	374	406	Serum	9 PCB congeners	† for CYP1A1 M2 and PCB exposure
Raaschou-Nielsen et al. 2005	Denmark	1993 - 1997	Nested case-control	409	409	Adipose tissue	18 PCB congeners	No association
Prince et al. 2006	US	1995-1998	Multi-center population-based case-control	355	327	Serum	N/A	No association
Silver et al. 2008	US	1970 - 1999	Occupation cohort	281	5471	N/A	N/A	No association
Itoh et al. 2009	Japan	2001 - 2005	Matched case-control	403	403	Serum	More than 41 PCB congeners	No association
Villeneuve et al. 2010	France, Denmark	1995 - 1997	Case-control	104	1901	N/A	N/A	†
Bonefeld-Jørgensen et al. 2011	Greenland	2000 - 2003	Case-control	31	115	Serum	12 PCB congeners	† for high PCB exposure (PCBs > 2645 ug/ kg lipid)
Recio-Vega et al. 2011	Mexico	N/A	Case-control	70	70	Serum	20 PCB congeners	†
Cohn et al. 2012	US	1959 - 1967	Nested case-control	112	112	Serum	16 PCB congeners	† for PCB203, ↓ for PCB167 and PCB187
Arrebola et al. 2015	Spain	2003 - 2004	Cohort	N/A	368	Adipoe tissue	PCB138, PCB153, PCB180	No association
Ruder et al. 2014	US	1957 - 1977, 1939 - 1976, 1946 - 1977, 2008	Cohort	N/A	24865	N/A	N/A	No association
Arrebola et al. 2015	Spain	2012 - 2014	Cohort	103	N/A	Adipose tissue, Serum	PCB138, PCB153, PCB180	PCB associated with breast cancer aggressiveness
Donat-Vargas et al. 2016	Sweden	1997 (14 years follow-up)	Population-based case-control	1593	35184	N/A	N/A	No association
He et al. 2017	China	2014 - 2015	Cohort	N/A	223	Adipose tissue	7 PCB congeners	†
Morgan et al. 2017	US	1999 - 2004	Cohort	43	1964	Serum	6 PCB congeners	† for PCB138
Ruder et al. 2017	US	1957 - 1977, 1939 - 1976, 1946 - 1977, 2008	Cohort	N/A	24865	N/A	N/A	No association
Wielsøe, Kern, and Bonefeld-Jørgensen 2017	Greenland	2000 - 2003, 2011 - 2014	Case-control	7	84	Serum	14 PCB congeners	†
Huang et al. 2019	China	2014 - 2016	Hospitlal-based case-control	209	165	Adipose tissue	7 PCB congeners	† for PCB118, PCB138, PCB153, and PCB180, ↓ for PCB28, PCB52 and PCB101
Rusiecki et al. 2020	US	1998	Cohort	N/A	210	Serum	27 PCB congeners	†
Zhang et. al., 2023	US	1999 - 2002	Case-control	374	406	Serum	9 PCB congeners	† for CYP1A1 M2 and PCB exposure

## Sheet: Sheet3
Table S3. Summary of papers (included) for phthalates or its metabolites exposure and breast cancer risk
Study	Country	Study year	Study design	Cases	Controls (or Cohorts)	Intervention / Biological specimen	Biomakers	Breast cancer risk
Reeves et al. 2019	US	1993 - 1998	Nested case-control	419	838	Urine	13 phthalates	No association
Parada et al. 2018	US	1997 - 1998	Case-control	710	598	Urine	11 Phthalates, metabolites	† for MCPP, MCNP, MCOP
Holmes et al. 2014	US	1999 - 2002	Case-control	75	95	Urine	10 Phthalates	† for MEHP, DEHP
Morgan et al. 2017	US	2003 - 2004 2005 - 2006, 2007 - 2008, 2009 - 2010	Cross-sectional survey	43	1964	Urine	13 Phthalates metabolites for 2003 - 2004, 15 Phthalates metabolites for 2005 - 2006, 2007-2008, 2009 - 2010	No association
López-Carrillo et al. 2010	Mexico	2007 - 2008	Population-based case-control	233	221	Urine	10 Phthalates metabolites	† López-Carrillo et al. 2010
Mérida-Ortega et al. 2016	Mexico	2007 - 2008	Population-based case-control	233	221	Urine	10 Phthalates metabolites	† when interact with dietary flavonoids for Mérida-Ortega 2016 study

## Sheet: Sheet4
Table S4. Summary of papers (included) for PFOA exposure and breast cancer risk.
Study	Country	Study year	Study design	Cases	Controls (or Cohorts)	Intervention / Biological specimen	Biomakers	Breast cancer risk
Bonefeld-Jørgensen et al. 2011	Greenland	2000 - 2003	Case-control	31	115	Serum	PFOA	†
Bonefeld-Jørgensen et al. 2014	Denmark	1996 - 2002, 2010	Case-control	250	233	Serum	PFOA	No association
Wielsøe, Kern, and Bonefeld- Jørgensen 2017	Greenland	2000 - 2003, 2011 - 2014	Case-control	3166	11562	Serum	PFOA	†
Hurley et. al., 2018	US	2011 - 2015	Nested case-control	902	858	Serum	PFOA	No association
Mancini et. al., 2020	France	1925 - 1950, 1990	Nested case-control	194	194	Serum	PFOA	†
Tsai et. al., 2020	Taiwan	2013 - 2015	Case-control	120	119	Serum	PFAS	†

## Sheet: Sheet5
Table S5. Summary of papers (included) for TCDD or dioxin exposure and breast cancer risk.
Study	Country	Study year	Study design	Cases	Controls (or Cohorts)	Intervention / Biological specimen	Biomakers	Breast cancer risk
Warner et al. 2002	Italy	1996	Retrospective cohort	N/A	981	Serum	TCCD	†
Warner et al. 2002	Italy	1996	Follow up	N/A	981	Serum	TCCD	†
Danjou et al. 2019	France	1990 - 2008	Prospective cohort, Nested cohort	419	716	N/A	N/A	No association
VoPham et al. 2020	US	1989 - 2013	Prospective cohort	N/A	3840	N/A	N/A	No association

## Sheet: Sheet6
Table S6. Summary of papers (incuded) for BPA exposure and breast cancer risk.
Study	Country	Study year	Study design	Cases	Controls (or Cohorts)	Intervention / Biological specimen	Biomakers	Breast cancer risk
Trabert et al. 2014	Poland	2000 - 2003	Population-based case-control	575	575	Urine	BPA-G	No association
Morgan et al. 2017	US	1999 - 2004	Cross-sectional	31	115	Serum	BPA	No association

## Sheet: Sheet7
Table S7 - Characteristics of all studies investigating the association of solar UVR with the risk of breast cancer (n= 4 X 40).
Study	Country	Study design	Cases	Controls (or Cohorts)	Age	Exposure	Exposure wndow	Subgroup analyses	Confounders
Engel et al. 2014	US (IA and NC)	Cohort	578	32.127	18–86	Time spent in the Sun	Enrollment, 10y before enrollment	ER/PR status, menopausal status	Age, race, menopause, combined parity and age at first birth, family history of breast cancer
Cauchi et al. 2016	Malta	Case-control	200	403	20–80	Time spent in the Sun	Lifetime	None	Diet, OC use, menopausal status, history of myocardial infarction, height, family history of breast cancer
Zamoiski et al. 2016	US	Cohort	716	36.009	40–70	Ambient, time spent in the sun, combined UVR	0–12, 13–19, 20–39, 40–64, >65	None	Age, race, BMI, ever given birth, exercise, age at first birth, age at menarche, HRT, family history, menopause, number of births, OC use, alcohol consumption, ionizing radiation to the breast
Bidgoli and Azarshab 2014	Iran	Case-control	60	116	20–40	Amount of time spent outdoors, coverage of body from sunlight	Lifetime	None	Not specified
Lin et al. 2012	US (CA, FL, LA, NJ, NC, PA, GA, MI)	Cohort	8.681	178.138	50–75	Ambient UVR	Baseline to the end of follow up	None	Age, BMI, caloric intake, intake of fruit and vegetables, red and white meat, alcohol consumption, tobacco smoking, education, physical activity, and median household income
Yang et al. 2011b	Sweden	Cohort	2.303	49.261	50–60	Number of weeks spent on sunbathing vacations, solarium use	10–19, 20–29, 30–39	None	Education, smoking, alcohol, BMI, physical activity, parity, age at first birth, age at menarche, OC use, breastfeeding, family history of breast cancer
Engel et al. 2011	France	Cohort	2.871	67.721	42–72	Ambient, place of residence	Baseline to end of follow-up	Menopausal status	Menopausal status, BMI, PA, age at menopause, age at menarche, OC use, use of HRT, calcium intake, use of calcium supplement, alcohol, total energy intake–alcohol, university degree, family history, sunburn resistance, skin complexion
Anderson et al. 2011b	Canada (ON)	Case–control	3.101	3.42	Meanage=56	Time spent in the sun, ambient UVR, solar vitamin D score	Teen years, 20s– 30s, 40s–50s, 60s–75	None	Age, marital status, education, ethnicity, BMI, smoking status and packyears, breastfeeding, lactation, age at menarche, OC use, OC duration, parity, age at first live birth, age at last menstruation, duration of HRT use, history of benign breast disease, family history of breast cancer, screening mammogram, alcohol intake, fat intake, calorie intake, physical activity, phytoestrogen intake, vita…
Edvardsen et al. 2011	Norway	Cohort	948	41.181	50–60	Ambient (VD dose), sun seeking	Lifetime	None	Age, BMI, alcohol, parity, OC use, menopausal status, hormone therapy, age
Millen et al. 2009	USA (23 states and DC)	Cohort	2.535	71.662	50–80	Region of residence over life periods, reported time spent in the sun	Study follow-up from 1993– 1998 to 2006	ER/PR status for ambient	Age, race, education, weight, family history, age at menarche, age at menopause, parity, age at first birth, HRT, alcohol, physical activity
Blackmore et al. 2008	Canada (ON)	Case–control	759	1.135	Mean age=54	Time spent outdoors	10–19, 20–29, 45–54	ER/PR status	Age, ethnicity, family history, ever breastfed, education, age menarche, age at first birth
John et al. 2007	USA (San Francisco Bay	Case–control	2.054	2.129	35–80	Self-reported lifetime outdoor activity	Lifetime	Localized vs. advanced	Age, race, education, family history, personal history of benign breast disease, number of full term pregnancies, breastfeeding, height, alcohol consumption, BMI, menopausal status, HRT
Knight et al. 2007	Canada (ON)	Case–control	972	1.135	40–65	Time spent outdoors	10–19, 20–29, 45–54	None	Age, ethnicity, family history, ever breastfed, education, age menarche, age at first birth
John et al. 1999	USA	Cohort	190	5.009	25–74 at baseline	Recreational, occupational time spent in the sun, combined recreational and occupational UVR exposure, ambient UVR	Follow-up from 1971–1975 to 1992	None	Age, education, age at menarche, age at menopause, BMI, frequency of alcohol consumption, physical activity
